# Supplementary material for: Investigation of dirigent like domains from bacterial genomes
Source: BMC Bioinformatics. 2022 Aug 2;23:313. doi: 10.1186/s12859-022-04832-6 (PMC9344732; doi:10.1186/s12859-022-04832-6)
Supplement: Supplementary file 3 — Additional file 3: Table S1. Accessible Uniprot Accession number of DIRL from bacteria [file 12859_2022_4832_MOESM3_ESM.xlsx]

## Sheet: Feuil1
Table S1: Accessible Uniprot Accession number of DIRL from bacteria
n°	Bacteria Specie
		UniprotAccession number of DIRL
1	Streptomyces sp. Root1304	A0A0T1SRD5
2	Streptomyces sp. PanSC19	A0A3N1Q171
3	Streptomyces sp. 62	A0A3D9LXQ3
4	Sphaerobacter thermophilus strain DSM 20745	D1C1V3
5	Kutzneria albida DSM 43870	W5WKJ3
6	Streptomyces vietnamensis GIMV4.0001	A0A0B5I9B2
7	Streptomyces viridochromogenes	A0A0L8K704
8	Cystobacter fuscus DSM 52655	A0A250IWY0
9	Streptomyces bottropensis ATCC 25435	M3F484
10	Nocardioides iriomotensis NBRC 105384	A0A4Q5J010
11	Methylomicrobium alcaliphilum	G4T3L1
12	Archangium violaceum Cb vi76	A0A084SGS8
13	Chloroflexi bacterium GWC2_73_18	A0A1F8LMI0
14	Nocardia mexicana DSM 44952	A0A370GIR3
15	Gammaproteobacteria bacterium HGW	A0A2N1ZX47
16	Cystobacter fuscus DSM 2262	S9NWQ1
17	Archangium gephyra	A0A0L8K704
18	Cystobacter ferrugineus str. Cbfe23	A0A1L9B5J6
19	Streptomyces sp. SA15	A0A2A2YWR6
20	Stigmatella erecta	A0A1I0JK20
21	Streptomyces alboflavus str. MDJK44	A0A1Z1WCN3
22	Streptomyces sp. NWU339	A0A2U2Z012
23	Streptomyces formicae KY5	A0A291Q4S1
24	Streptomyces sp. CB02400	A0A1Q5L121
25	Streptomyces caelestis	A0A0M8QLY2
26	Pseudonocardiales bacterium YIM PH 21723	A0A2W6DT35
27	Methylomicrobium kenyense (AMO1)	A0A543V9V5
28	Streptomyces griseoruber str. DSM 40281	A0A101SV50
29	Chloroflexi bacterium	A0A3A0ARB1
30	Thiogranum longum str. DSM 19610	A0A4R1H9Y2
31	Streptomyces fungicidicus str. TXX3120	A0A494UTW6
32	Streptomyces toyocaensis str. NRRL 15009	A0A081XHD4
33	Streptomyces showdoensis ATCC 15227	A0A2P2GJ53
34	Enterobacter ludwigii str. P101	W0BV16
35	Stigmatella aurantiaca	A0A1H7HD66
36	Modestobacter sp. DSM 44400	A0A1H3KGG2
37	Streptomyces radiopugnans	A0A1H9DCJ1
38	Methylomicrobium buryatense str. 5GB1C	A0A4P9UY52
39	Vitiosangium sp. GDMCC 1.1324	A0A2T4VJB7
40	Archangium sp. Cb G35	A0A1Q3H6L3
41	Cellulomonas aerilata	A0A512DF30
42	Streptomyces sp. NRRL S-4	A0A0N1K8E7
43	Streptomyces silvensis ATCC 53525	A0A0W7X1T4
44	Streptomyces sp. CNZ306	A0A2M9A2V5
45	Streptomyces dysideae sp. RV15	A0A124IFP4
46	Streptomyces regalis	A0A0X3UWY4
47	Streptomyces sp. 13-12-16	A0A1X4I170
48	Streptoalloteichus hindustanus	A0A1M5GN54
49	Hyalangium minutum	A0A085VSV8
Table 1: Summary of information on the 49 bacteria having a DIRL protein. 2021 additions to the list published by Dabravolski in 2020 are highlighted in yellow.
	The DIRLs belonging to a predicted operon structure via AntiSmash logiciel are the 15 bacteria underlined.
