# Supplementary material for: Investigation of dirigent like domains from bacterial genomes
Source: BMC Bioinformatics. 2022 Aug 2;23:313. doi: 10.1186/s12859-022-04832-6 (PMC9344732; doi:10.1186/s12859-022-04832-6)
Supplement: Supplementary file 4 — Additional file 4: Table S2. Quantification of the 3D structural proximity of atDIR6 (LAL5) and each DIRL or well characterized DIR, with the use of aligned length residues, RMSD (Root Mean Square Deviation) calculation and Seq_ID = number of identical AA/ numbers of aligned AA. The plant DIRs are A. Thaliana atDIR5 and atDIR10, P. sativum DRR206, Glycin and G. echinata PTS1, and G. hirsutum GhDIR4 (DRR206 and PTS1 have a resolved 3D structure, the others are studied). [file 12859_2022_4832_MOESM4_ESM.xlsx]

## Sheet: Sheet1
	Table S2: 3D structural proximity of atDIR6 (LAL5) and each DIRL or well characterized DIR, with the use of aligned length residues,
		RMSD (Root Mean Square Deviation) calculation and Seq_ID = number of identical AA/ number of aligned AA. The plant DIRs are A. Thaliana atDIR5
		and atDIR10, P. sativum DRR206,Glycin and G. echinata PTS1, and G. hisutum GhDIR4 (DRR206 and PTS1 have a resolved 3D structures, the others are studied).
	N°doc	DIRL from the genome of	Aligned length	RMSD in Ångström (Å)	Seq_ID (n_identical/n_aligned)
	1	Cystobacterferrugineus	136	3.01	0.14
	2	Archangium gephyra	132	2.58	0.159
	3	Archangium sp. Cb G35	131	2.63	0.160
	4	Archangium violaceum Cb vi76	131	2.61	0.160
	5	Cellulomonas aerilata	128	3.10	0.180
	6	Chloroflexi bacterium	139	3.08	0.129
	7	Chloroflexi bacterium GWC2_73_18	132	2.81	0.174
	8	Cystobacter fuscus DSM 52655	149	3.26	0.161
	9	Cystobacter fuscus DSM 2262	136	2.81	0.147
	10	Enterobacter cloacae P101 (ludwigii)	129	2.52	0.163
	11	Gammaproteobacteria bacterium HGW-	131	2.66	0.160
	12	Hyalangium minutum	95	1.75	0.179
	13	Kutzneria albida DSM 43870	121	2.53	0.140
	14	Methylomicrobium alcaliphilum	128	2.54	0.164
	15	Methylomicrobium buryatense	131	2.59	0.153
	16	Methylomicrobium kenyense	129	2.70	0.163
	17	Modestobacter sp. DSM 44400	109	3.09	0.147
	18	Nocardia mexicana	128	2.91	0.172
	19	Nocardioides iriomotensis	125	2.33	0.208
	20	Pseudonocardiales bacterium	129	2.76	0.209
	21	Stigmatella erecta	129	2.63	0.163
	22	Sphaerobacter thermophilus strain DSM 20745	138	3.19	0.167
	23	Streptoalloteichus hindustanus	135	3.25	0.141
	24	Streptomyces alboflavus	126	2.99	0.143
	25	Streptomyces bottropensis ATCC 25435	138	3.34	0.159
	26	Streptomyces caelestis	136	3.56	0.154
	27	Streptomyces formicae	126	2.84	0.183
	28	Streptomyces fungicidicus	144	3.35	0.153
	29	Streptomyces griseoruber	131	3.01	0.176
	30	Streptomyces radiopugnans	148	3.24	0.162
	31	Streptomyces regalis	119	2.71	0.176
	32	Streptomyces showdoensis	133	3.07	0.226
	33	Streptomyces silvensis	125	2.94	0.192
	34	Streptomyces sp. 62	128	2.98	0.211
	35	Streptomyces sp. 13-12-16	146	3.24	0.137
	36	Streptomyces sp. CB02400	149	3.51	0.141
	37	Streptomyces sp. CNZ306	143	3.05	0.182
	38	Streptomyces sp. NRRL S-4	142	3.68	0.155
	39	Streptomyces sp. NWU339	139	3.53	0.151
	40	Streptomyces sp. PanSC19	129	2.97	0.225
	41	Streptomyces sp. Root1304	133	3.35	0.188
	42	Streptomyces sp. RV15	143	3.10	0.126
	43	Streptomyces sp. SA15	147	3.30	0.156
	44	Streptomyces toyocaensis	132	3.40	0.152
	45	Streptomyces vietnamensis	132	2.93	0.227
	46	Streptomyces viridochromogenes	134	3.17	0.194
	47	Stigmatella aurantiaca	132	2.65	0.174
	48	Thiogranum longum	130	2.74	0.162
	49	Vitiosangium sp. GDMCC 1.1324	138	2.93	0.159
	Selected Plant DIR	DIR5 Arabidopsis	154	1.26	0.766
		DIR10 Arabidopsis	153	3.00	0.222
		DRR206 Pisum sativum	150	0.94	0.553
		PTS1 Glycin	144	2.00	0.285
		PTS1 Glycyrrhiza echinata	144	2.02	0.306
		GhDIR4 Gossypium	137	2.12	0.204
